# Supplementary material for: SRSF2 is a key player in orchestrating the directional migration and differentiation of MyoD progenitors during skeletal muscle development
Source: eLife. 2024 Sep 9;13:RP98175. doi: 10.7554/eLife.98175 (PMC11383525; doi:10.7554/eLife.98175)
Supplement: Figure 1—figure supplement 1—source data 1. [file elife-98175-fig1-figsupp1-data1.zip]

Archive with 3 entries (2 files):
- Fig 1-supplement 1B source data 1/
- Fig 1-supplement 1B source data 1/Figure1-supplement 1B floxed allele.tif
- Fig 1-supplement 1B source data 1/Figure1-supplement 1B Myod1 Cre.tif
