# Supplementary material for: SRSF2 is a key player in orchestrating the directional migration and differentiation of MyoD progenitors during skeletal muscle development
Source: eLife. 2024 Sep 9;13:RP98175. doi: 10.7554/eLife.98175 (PMC11383525; doi:10.7554/eLife.98175)
Supplement: Figure 7—source data 1. [file elife-98175-fig7-data1.zip]

Archive with 21 entries (20 files):
- Figure 7—source data 1/
- Figure 7—source data 1/Figure 7C-Aurka- knockdown-Actin.tif
- Figure 7—source data 1/Figure 7C-Aurka- knockdown-AKT.tif
- Figure 7—source data 1/Figure 7C-Aurka- knockdown-Aurka.tif
- Figure 7—source data 1/Figure 7C-Aurka- knockdown-CDK1.tif
- Figure 7—source data 1/Figure 7C-Aurka- knockdown-p-AKT.tif
- Figure 7—source data 1/Figure 7C-Aurka- knockdown-p-pRB.tif
- Figure 7—source data 1/Figure 7C-Aurka- knockdown-p27.tif
- Figure 7—source data 1/Figure 7C-Aurka- knockdown-p62.tif
- Figure 7—source data 1/Figure 7C-Aurka- knockdown-pRB.tif
- Figure 7—source data 1/Figure 7C-Aurka- knockdown-SRSF2.tif
- Figure 7—source data 1/Figure 7C-SRSF2 knockdown-Actin.tif
- Figure 7—source data 1/Figure 7C-SRSF2 knockdown-AKT.tif
- Figure 7—source data 1/Figure 7C-SRSF2 knockdown-Aurka.tif
- Figure 7—source data 1/Figure 7C-SRSF2 knockdown-CDK1.tif
- Figure 7—source data 1/Figure 7C-SRSF2 knockdown-p-62.tif
- Figure 7—source data 1/Figure 7C-SRSF2 knockdown-p-AKT.tif
- Figure 7—source data 1/Figure 7C-SRSF2 knockdown-p-pRB.tif
- Figure 7—source data 1/Figure 7C-SRSF2 knockdown-p27.tif
- Figure 7—source data 1/Figure 7C-SRSF2 knockdown-pRB.tif
- Figure 7—source data 1/Figure 7C-SRSF2 knockdown-SRSF2.tif
