# Supplementary material for: SRSF2 is a key player in orchestrating the directional migration and differentiation of MyoD progenitors during skeletal muscle development
Source: eLife. 2024 Sep 9;13:RP98175. doi: 10.7554/eLife.98175 (PMC11383525; doi:10.7554/eLife.98175)
Supplement: Figure 7—source data 3. [file elife-98175-fig7-data3.zip]

Archive with 10 entries (9 files):
- Figure 7—source data 3/
- Figure 7—source data 3/Figure 7H-AurkaKD-Actin.tif
- Figure 7—source data 3/Figure 7H-AurkaKD-Aurka.tif
- Figure 7—source data 3/Figure 7H-AurkaKD-SRSF2.tif
- Figure 7—source data 3/Figure 7H-rescue-Actin.tif
- Figure 7—source data 3/Figure 7H-rescue-Aurka.tif
- Figure 7—source data 3/Figure 7H-rescue-SRSF2.tif
- Figure 7—source data 3/Figure 7H-SRSF2KD-Actin.tif
- Figure 7—source data 3/Figure 7H-SRSF2KD-SRSF2.tif
- Figure 7—source data 3/Figure 7H-SRSFKD-Aurka.tif
