# Supplementary material for: SRSF2 is a key player in orchestrating the directional migration and differentiation of MyoD progenitors during skeletal muscle development
Source: eLife. 2024 Sep 9;13:RP98175. doi: 10.7554/eLife.98175 (PMC11383525; doi:10.7554/eLife.98175)
Supplement: Figure 8—source data 2. [file elife-98175-fig8-data2.zip]

Archive with 2 entries (1 files):
- Figure 8—source data 2/
- Figure 8—source data 2/Figure 8B.pdf
