# Supplementary material for: SRSF2 is a key player in orchestrating the directional migration and differentiation of MyoD progenitors during skeletal muscle development
Source: eLife. 2024 Sep 9;13:RP98175. doi: 10.7554/eLife.98175 (PMC11383525; doi:10.7554/eLife.98175)
Supplement: Figure 8—source data 5. [file elife-98175-fig8-data5.zip]

Archive with 7 entries (6 files):
- Figure 8—source data 5/
- Figure 8—source data 5/Figure 8D-Aamdc.tif
- Figure 8—source data 5/Figure 8D-Dap3.tif
- Figure 8—source data 5/Figure 8D-Dnm1l.tif
- Figure 8—source data 5/Figure 8D-Ppp3ca.tif
- Figure 8—source data 5/Figure 8D-Ppp3cb (E13).tif
- Figure 8—source data 5/Figure 8D-Ppp3cb(E10a).tif
