# Supplementary material for: SRSF2 is a key player in orchestrating the directional migration and differentiation of MyoD progenitors during skeletal muscle development
Source: eLife. 2024 Sep 9;13:RP98175. doi: 10.7554/eLife.98175 (PMC11383525; doi:10.7554/eLife.98175)
Supplement: Figure 8—source data 7. [file elife-98175-fig8-data7.zip]

Archive with 9 entries (8 files):
- Figure 8—source data 7/
- Figure 8—source data 7/Figure 8E-Bin1(E11).tif
- Figure 8—source data 7/Figure 8E-Bin1(E17).tif
- Figure 8—source data 7/Figure 8E-Dap3.tif
- Figure 8—source data 7/Figure 8E-Dnm1l.tif
- Figure 8—source data 7/Figure 8E-Ldb3.tif
- Figure 8—source data 7/Figure 8E-Rplp0.tif
- Figure 8—source data 7/Figure 8E-SRSF2.tif
- Figure 8—source data 7/Figure 8E-Trim54.tif
